# Supplementary material for: Stargardt disease-associated missense and synonymous ABCA4 variants result in aberrant splicing
Source: Hum Mol Genet. 2023 Aug 9;32(21):3078–89. doi: 10.1093/hmg/ddad129 (PMC10586196; doi:10.1093/hmg/ddad129)
Supplement: Table_S1_ddad129 [file table_s1_ddad129.xlsx]

## Sheet: Table_S1
Table S1. Complete SpliceAI predictions for the analyzed coding variants.
Variant	Genomic position (hg 19)	DS AG	DS AL	DS DG	DS DL	DP AG	DP AL	DP DG	DP DL
c.1022A>T	94546111	0.00	0.05	0.65	0.24	-148	163	6	-77
c.1977G>A	94526276	0.99	0.74	0.10	0.00	-2	39	83	2392
c.2128A>G	94526125	0.00	0.01	0.91	0.04	-115	233	1	-32
c.2273C>T	94522266	0.02	0.01	0.84	0.25	1	17	2	-109
c.3096A>T	94508986	0.02	0.03	0.60	0.07	100	45	2	-94
c.3407G>T	94506880	0.30	0.14	0.95	0.55	187	74	2	-115
c.3462C>T	94506825	0.04	0.05	0.88	0.30	242	129	2	-60
c.3703A>G	94502811	0.97	0.15	0.01	0.01	-1	95	-515	1064
c.4203C>A	94496602	0.17	0.01	0.00	0.01	-2	-34	-50	-618
c.4446C>A	94495094	0.08	0.05	0.89	0.46	89	-21	3	-93
c.4454C>T	94495086	0.14	0.21	0.01	0.10	-13	101	11	-12
c.4457C>T	94495083	0.12	0.15	0.01	0.06	-10	104	14	-9
c.4469G>A	94495071	0.09	0.06	0.80	0.41	116	2	3	-70
c.5088C>G	94485246	0.34	0.23	0.06	0.01	4	-22	1	-108
c.5367C>G	94480192	0.32	0.06	0.01	0.00	0	54	-93	1103
c.6207C>T	94467489	0.01	0.00	0.97	0.04	-248	391	2	-66
c.6272T>A	94467424	0.00	0.01	0.86	0.00	-670	677	-1	-470
c.6339C>G	94466605	0.17	0.01	0.78	0.86	149	56	0	-47
DS AG, delta score acceptor gain; DS AL, delta score acceptor loss; DS DG , delta score donor gain; DS DL, delta score donor loss; DP AG, delta position acceptor gain; DP AL, delta position acceptor loss; DP DG, delta position donor gain; DP DL, delta position donor loss
	delta score [0.10-0.20]
	delta score > 0.20
