# Supplementary material for: Stargardt disease-associated missense and synonymous ABCA4 variants result in aberrant splicing
Source: Hum Mol Genet. 2023 Aug 9;32(21):3078–89. doi: 10.1093/hmg/ddad129 (PMC10586196; doi:10.1093/hmg/ddad129)
Supplement: Table_S2_ddad129 [file table_s2_ddad129.xlsx]

## Sheet: Table_S2
Table S2. Details of wild-type midigenes used for introduction of coding ABCA4 variants for splice analysis.
Name construct	Start ABCA4 region	Start genomic position (GRCh37)	End ABCA4 region	End genomic position (GRCh37)	Length (bp)
BA7	intron 6	94549585	intron 11	94542693	6893
BA12	intron 12	94528603	intron 17	94516883	11722
BA15	intron 18	94513659	intron 22	94507878	5782
BA16	intron 20	94509227	intron 24	94505278	3950
BA17	intron 22	94507652	intron 26	94501254	6397
BA19	intron 25	94502592	intron 29	94945558	7035
BA20	intron 27	94497203	intron 31	94489853	7351
BA23	intron 31	94489590	intron 37	94481190	8401
BA25	intron 34	94482805	intron 40	94475336	7440
BA28	intron 42	94473651	intron 47	94465787	7864
