# Supplementary material for: Stargardt disease-associated missense and synonymous ABCA4 variants result in aberrant splicing
Source: Hum Mol Genet. 2023 Aug 9;32(21):3078–89. doi: 10.1093/hmg/ddad129 (PMC10586196; doi:10.1093/hmg/ddad129)
Supplement: Table_S3_ddad129 [file table_s3_ddad129.xlsx]

## Sheet: Table_S3
Table S3. Polymorphisms identified upon mutagenesis.
Plasmid construct	Genomic position (hg19)	cDNA	Reference	Variant	db SNP ID	DS_AG1	DS_AL1	DS_DG1	DS_DL1	DP_AG1	DP_AL1	DP_DG1	DP_DL1
BA12_2273	94527251	c.1937+882	G	A	n.a.	0	0	0	0	2520	982	871	-32
	94516958	c.2653+231	G	A	rs1376656406	0	0	0	0	-2405	293	890	386
BA15_3096	94512012	c.2918+461_2918+463	-	TTT	rs61333901
	94511837	c.2918+636_2918+638	-	TTT	n.a.
	94509681	c.3050+488_3050+504	GAGGAAGGAAGGAAGG	-	n.a.
	94509631	c.3050+538_3050+541	GAGA	-	rs146620420
BA16_3407_3462	94507656	c.3328+661	T	-	rs11334956
	94507655	c.3328+662	T	-	rs11334956
	94507070	c.3329-112	T	-	rs4147891
BA16_3407	94506305	c.3522+460	C	T	n.a.	0	0	0	0	734	356	460	-59
BA17_3703	94507070	c.3329-112	T	-	rs4147891
BA19_4203	94498980	c.3863-1381dup	-	T	rs11459922
	94498203	c.3863-604	C	T	rs11165068	0	0	0	0	1898	-709	1562	-136
	94498133	c.3863-534	C	T	rs11165067	0	0	0	0	1968	-1149	1632	-66
	94497178	c.4128+156	C	T	rs4147841	0.0100021	0	0	0	-194	-1995	-2177	-28
	94496253	c.4254-171	C	T	rs2297671	0.0100021	0.0200043	0.0100021	0	-171	22	-326	-269
	94495930	c.4352+54	A	G	rs547806	0	0.0100021	0	0.0599976	-2476	152	622	-3
	94495816	c.4352+168	A	G	rs4147843	0.0400085	0	0.0299988	0	266	1168	111	236
BA20_4457_4454_4469_4446	94494667	c.4539+334	A	-	rs11350878
BA20_4469	94495191	c.4353-4	T	-	n.a.
BA20_4446_4454	94494463	c.4539+536_4539+538	-	TTT	rs34738807
BA23_5088	94484705	c.5196+433	A	G	rs6681968	0	0	0	0	519	-2545	94	-779
	94484609	c.5196+529	-	TTACA	n.a.
	94484608	c.5196+530	C	T	rs6664390	0	0	0	0	-610	-350	-682	-478
BA25_5367	94477893	c.5461-952	A	G	rs945067	0	0	0	0	635	1157	-43	-1075
	94477419	c.5461-478	C	T	n.a.	0	0	0	0.0299988	1631	2827	431	10
BA28_6207_6272_6339	94472489	c.6005+701	A	G	rs557026	0	0.0100021	0	0	43	-23	-62	-364
	94471075	c.6069	T	C	rs1762114	0	0	0	0	40	1391	2115	-398
	94470047	c.6147+950	C	T	rs7412750	0	0	0	0	-141	695	630	-2080
	94468808	c.6148-1260	G	A	rs4847195	0	0	0.0100021	0	192	-707	-96	-1170
