# Supplementary material for: Stargardt disease-associated missense and synonymous ABCA4 variants result in aberrant splicing
Source: Hum Mol Genet. 2023 Aug 9;32(21):3078–89. doi: 10.1093/hmg/ddad129 (PMC10586196; doi:10.1093/hmg/ddad129)
Supplement: Table_S4_ddad129 [file table_s4_ddad129.xlsx]

## Sheet: Table_S4
Table S4. Details of band quantification analysis for acceptor gain variants.
Construct	Variant	Band	Sequence	Fragment size (bp)	Correction factor	Quantification area		Corrected intensity		Quantification %			Protein variant	Expected effect of in-frame deletion on ABCA4 structure and activity
						#1	#2	#1	#2	#1	#2	Average
BA12	BA12_WT	1	wild-type	789	1	1066	1184	1066	1184	52.253	43.1939	47.7235	N/A	N/A
		3	Δexon 15	567	0.718631	700	1119	974.074	1557.13	47.747	56.8061	52.2765	p.His721_Val794del	Loss of transmembrane segments in TDM1 - no activity
	c.1977G>A	2	Δ41 nt 5' end exon 14	748	0.948035	3332.53	3371.41	3515.19	3556.2	37.7968	35.0035	36.4002	p.Phe647Alafs*105	N/A
		4	Δ41 nt 5' end exon 14 and Δexon 15	526	0.666667	3856.7	4402.23	5785.05	6603.35	62.2032	64.9965	63.5998	p.Phe647Alafs*73	N/A
BA17	BA17_WT	1	wild-type	357	1	11478	7861	11478	7861	100	100	100	N/A	N/A
	c.3703A>G	1	wild-type	357	1	485.113	503.87	485.113	503.87	4.25964	6.63262	5.44613	~	N/A
		2	Δ96 nt 5' end exon 25	261	0.731092	7971.45	5185.62	10903.5	7092.97	95.7404	93.3674	94.5539	p.Gly1203_Asn1235delinsAsp	Loss of structural features in NBD1 - no activity
BA19	BA19_WT	1	wild-type	495	1	1111.7	6204	1111.7	6204	100	100	100	N/A	N/A
	c.4203C>A	1	wild-type	495	1	4891.2	7081.4	4891.2	7081.4	100	100	100	p.Pro1401=	N/A
BA20	BA20_WT	1	wild-type	452	1	2958.43	4286.79	2958.43	4286.79	90.9519	91.0892	91.0205	N/A	N/A
		2	Δexon 29	353	0.780973	229.849	327.506	294.311	419.356	9.0481	8.91082	8.97946	~	N/A
	c.4454C>T	1	wild-type	452	1	8068.05	8030.4	8068.05	8030.4	72.186	71.6469	71.9164	p.Ser1485Leu	N/A
		2	Δexon 29	353	0.780973	749.87	660.456	960.173	845.683	8.5908	7.54515	8.06798	~	N/A
		3	Δexon29 + Δ114 nt 5' end exon30	239	0.528761	1136.06	1233.18	2148.54	2332.21	19.2232	20.8079	20.0156	p.Ser1418_Cys1488delinsArg	Loss of alfa helical structure, glycosilation site N1469, Cys1488 involved in disulfide bonds in ECD2 - no activity
	c.4457C>T	1	wild-type	452	1	13062.6	12476.9	13062.6	12476.9	81.3885	80.8116	81.1	p.Pro1486Leu	N/A
		2	Δexon 29	353	0.780973	852.184	963.648	1091.18	1233.91	6.79879	7.99188	7.39534	~	N/A
		3	Δexon 29 + Δ114 nt 5' end exon 30	239	0.528761	1002.48	914.062	1895.9	1728.69	11.8127	11.1965	11.5046	~	N/A
BA23	BA23_WT	1	wild-type	578	1	7410.77	6687.82	7410.77	6687.82	100	100	100	N/A	N/A
	c.5088C>G	1	wild-type	578	1	10561.8	9732.79	10561.8	9732.79	74.1293	74.523	74.3262	p.Ser1696Arg	N/A
		2	Δ69 nt 5'end exon 36	509	0.880623	1816.84	1748.65	2063.13	1985.69	14.4804	15.2043	14.8423	p.Leu1674_Ser1696	Loss of transmembrane segments in TMD2 - no activity
		3	Δexon 35 and 69 nt 5' end exon 36	339	0.586505	951.82	786.87	1622.87	1341.62	11.3903	10.2727	10.8315	~	N/A
BA25	BA25_WT	1	wild-type	516	1	7106.05	12972.6	7106.05	12972.6	100	100	100	N/A	N/A
	c.5367C>G	1	wild-type	516	1	6203	6701	6203	6701	100	100	100	p.Ser1789Arg	N/A
# Replicate number
~ Excluded from final protein notation as product represents <15% of all RNA products
NBD1, nucleotide binding domain 1; ECD2, exocytoplasmic domain 2; TMD2, transmembrane domain 2; N/A, not applicable.
