# Supplementary material for: Stargardt disease-associated missense and synonymous ABCA4 variants result in aberrant splicing
Source: Hum Mol Genet. 2023 Aug 9;32(21):3078–89. doi: 10.1093/hmg/ddad129 (PMC10586196; doi:10.1093/hmg/ddad129)
Supplement: Table_S5_ddad129 [file table_s5_ddad129.xlsx]

## Sheet: Table_S5
Table S5. Details of band quantification analysis for donor gain variants.
Construct	Variant	Band	Sequence	Fragment size (bp)	Correction factor	Quantification area		Corrected intensity		Quantification %			Protein variant	Expected effect of in-frame deletion on ABCA4 structure and activity
						#1	#2	#1	#2	#1	#2	Average
BA7	BA7_WT	1	wild-type	748	1	3746	6747	3746	6747	100	100	100	N/A	N/A
	c.1022A>T	2	Δ83 nt 3' end exon 8	665	0.889037	1361	256	1530.87	287.952	100	100	100	p.Tyr339Cysfs*37	N/A
BA12	BA12_WT	1	wild-type	789	1	4333.86	7991.79	4333.86	7991.79	68.2573	67.2007	67.729	N/A	N/A
		2	Δexon 15	567	0.718631	1448.36	2803.11	2015.44	3900.63	31.7427	32.7993	32.271	p.His721_Val794del	Loss of transmembrane segments in TDM1 - no activity
	c.2128A>G	3	Δ33 nt 3' end exon 14	756	0.958175	3176.23	7211.86	3314.88	7526.66	79.2511	82.3203	80.7857	p.Met710_Met720del	Loss of transmembrane segments in TMD1 - no activity
		4	Δ33 nt 3' end exon 14 and exon 15	534	0.676806	587.385	1094.04	867.878	1616.48	20.7489	17.6797	19.2143	p.Met710_Val794del	Loss of transmembrane segments in TMD1 - no activity
	c.2273C>T	5	Δ111 nt 3' end exon 15	678	0.859316	4679.38	4891.6	5445.47	5692.43	70.2078	67.7432	68.9755	p.Ala758_Val794del	Loss of transmembrane segments in TMD1 - no activity
		2	Δexon 15	567	0.718631	1660.58	1947.87	2310.75	2710.53	29.7922	32.2568	31.0245	p.His721_Val794del	Loss of transmembrane segments in TMD1 - no activity
BA15	BA15_WT	1	wild-type	503	1	2237.13	1446.41	2237.13	1446.41	100	100	100	N/A	N/A
	c.3096A>T	1	wild-type	503	1	3670.53	2412.82	3670.53	2412.82	39.682	41.9819	40.8319	p.Gly1032=	N/A
		2	Δ96 nt 3' end exon 21	407	0.809145	2235.18	1212.99	2762.4	1499.1	29.8643	26.0836	27.974	p.Gly1032_Ser1063del	Loss of structural elements in NBD1 - no activity
		3	Δexon 21	363	0.72167	2032.89	1324.53	2816.93	1835.36	30.4537	31.9344	31.1941	p.His1017Glnfs*111	N/A
BA16	BA16_WT	1	wild-type	440	1	16413.9	14866.8	16413.9	14866.8	100	100	100	N/A	N/A
	c.3407G>T	2	Δ117 nt 3'end exon 23	323	0.734091	8887.86	6821.45	12107.3	9292.37	100	100	100	p.Gly1136_Glu1174del	Loss of structural elements in NBD1 - no activity
	c.3462C>T	1	wild-type	440	1	2876.45	627.456	2876.45	627.456	13.6637	10.2592	11.9614	~	N/A
		3	Δ62 nt 3' end exon 23	378	0.859091	15614.2	4715.2	18175.3	5488.6	86.3363	89.7408	88.0386	p.Leu1155Aspfs*19	N/A
BA20	BA20_WT	1	wild-type	452	1	4014.01	3723.36	4014.01	3723.36	86.8957	88.7764	87.836	N/A	N/A
		2	Δexon 29	353	0.780973	472.749	367.627	605.333	470.729	13.1043	11.2236	12.164	~	N/A
	c.4446C>A	3	Δ96 nt 3' end exon 30	356	0.787611	10055.2	7480.91	12766.7	9498.24	92.7466	92.6655	92.706	p.Val1482_Gln1513del	Loss of Cys1488, Cys1499 and Cys1502 involved in disulfide bonds in ECD2 - no activity
		4	Δexon 29 and 96 nt 3' end exon 30	257	0.568584	567.698	427.456	998.442	751.79	7.25338	7.33452	7.29395	~	N/A
	c.4469G>A	5	Δ73 nt 3' end exon 30	379	0.838496	4534.67	6085.91	5408.1	7258.13	38.2775	40.1131	39.1953	p.Cys1490Glufs*12	N/A
		6	Δexon 29 and 2 nt insertion i29 and Δ73 nt 3' end exon 30	282	0.623894	5440.72	6760.55	8720.59	10836.1	61.7225	59.8869	60.8047	p.Ser1418Argfs*80	N/A
BA28	BA28	1	wild-type	516	1	11289.1	7711.86	11289.1	7711.86	100	100	100	N/A	N/A
	c.6207C>T	1	wild-type	516	1	290.263	90.778	290.263	90.778	4.05277	3.02666	3.53972	~	N/A
		2	Δ77 nt 3' end exon 45	439	0.850775	5846.38	2474.48	6871.82	2908.5	95.9472	96.9733	96.4603	p.Thr2070*	N/A
	c.6272T>A	3	Δ9 nt 3' end exon 45	507	0.982558	8318.98	5475.45	8466.66	5572.64	100	100	100	p.Val2092_Leu2094del	Deletion of structural elements in NBD2 - no activity
	c.6339C>G	4	Δ47 nt 3' end exon 46	469	0.908915	2753.23	4381.5	3029.14	4820.58	100	100	100	p.Val2114Hisfs*5	N/A
# Replicate number
~ Excluded from final protein notation as product represents <15% of all RNA products
TMD1, transmembrane domain 1; NBD1, nucleotide binding domain 1; ECD2, exocytoplasmic domain 2; NBD2, nucleotide binding domain 2; N/A, not applicable.
