# Supplementary material for: Stargardt disease-associated missense and synonymous ABCA4 variants result in aberrant splicing
Source: Hum Mol Genet. 2023 Aug 9;32(21):3078–89. doi: 10.1093/hmg/ddad129 (PMC10586196; doi:10.1093/hmg/ddad129)
Supplement: Table_S6_ddad129 [file table_s6_ddad129.xlsx]

## Sheet: Table_S6
Table S6. Missense and synonymous variants with reported variants in trans.
Allele 1			Allele 2
cDNA	Protein	Severity category#	cDNA	Protein	Severity category#	Age of onset	Segregation analysis	Alleles segregate	Prediction of allele 1 to be severe	Reference (PMID)
c.1022A>T	p.(Glu341Val)	N/A	c.4918C>T	p.(Arg1640Trp)	Severe	N/A	N/A	N/A	N/A	32619608
c.1977G>A	p.(Met659Ile)	Severe	c.6089G>A	p.(Arg2030Gln)	Mild	N/A	N/A	N/A	Yes	21911583
c.2128A>G	p.(Met710Val)	N/A	c.1819G>C	p.(Gly607Arg)	Severe	N/A	N/A	N/A	N/A	25474345
c.3096A>T	p.(Gly1032=)	N/A	N/A	N/A	N/A	N/A	N/A	N/A	N/A	32893963
c.2273C>T	p.(Ala758Val)	N/A	c.6079C>T	p.(Leu2027Phe)	Moderate	33	Yes	Yes	N/A	28559085
c.3407G>T	p.(Gly1136Val)	Severe	c.5882G>A	p.(Gly1961Glu)	Mild	4th decade	No	N/A	Yes	28327576
c.3462C>T	p.(Gly1154=)	Moderate/Severe	c.3462C>T	p.(Gly1154=)	Moderate/Severe	N/A	N/A	N/A	N/A	Prevention Genetics~
c.3703A>G	p.(Asn1235Asp)	Mild/Moderate	c.5461-10T>C	p.[Thr1821Aspfs*6,Thr1821Valfs*13]	Severe	68 (age at genetic test)	N/A	N/A	N/A	32531858
			c.5461-10T>C	p.[Thr1821Aspfs*6,Thr1821Valfs*13]	Severe	N/A	N/A	N/A	N/A	26976702
c.4203C>A	p.(Pro1401=)	Benign	c.1268A>G; c.5603A>T; c.5682G>C	p.(His423Arg); p.(Asn1868Ile); p.(Leu1894=)	Benign; Mild; Benign	10	N/A	N/A	N/A	28118664
c.4446C>A	p.(Val1482=)	N/A	N/A	N/A	N/A	N/A	N/A	N/A	N/A	32893963
c.4454C>T	p.(Ser1485Leu)	N/A	N/A	N/A	N/A	N/A	N/A	N/A	N/A	32893963
c.4457C>T	p.(Pro1486Leu)	Moderate	c.4457C>T	p.(Pro1486Leu)	Moderate	25	Yes	Yes	No	23143460*
			c.634C>T	p.(Arg212Cys)	Severe	17	Yes	Yes		23143460*
c.4469G>A	p.(Cys1490Tyr)	Severe	c.5260T>G	p.(Tyr1754Asp)	N/A	12	Yes	Yes	Yes	23143460*
			c.3386G>T	p.(Arg1129Leu)	Moderate	15	Yes	Yes		23143460*
			c.2588G>C	p.[Gly863Ala,Gly863del]	Mild	48	No	N/A		23143460*
c.5088C>G	p.(Ser1696Arg)	Causative variant of unknown severity	c.223T>G	p.(Cys75Gly)	Mild/Moderate	N/A	Yes	Yes	N/A	28041643
c.5367C>G	p.(Ser1789Arg)	N/A	c.5318C>T	p.Ala1773Val	Moderate	N/A	N/A	N/A	N/A	29641573
c.6207C>T	p.(Gly2069=)	N/A	c.2894A>G	p.(Asn965Ser)	Moderate	11	N/A	N/A	Yes	33301772
c.6272T>A	p.(Leu2091Gln)	N/A	c.2894A>G	p.(Asn965Ser)	Moderate	11	Yes	Yes	Yes	32619608
c.6339C>G	p.(Ile2113Met)	Causative variant of unknown severity	c.634C>T	p.(Arg212Cys)	Severe	10	Yes	Yes	Yes	10458172; 11726554
Allele 1, investigated variants
# PMID 35120629
*other references available on lovd.nl/ABCA4
~ no PMID available
